# Supplementary material for: High Prevalence of HPV 51 in an Unvaccinated Population and Implications for HPV Vaccines
Source: Vaccines (Basel). 2022 Oct 20;10(10):1754. doi: 10.3390/vaccines10101754 (PMC9611345; doi:10.3390/vaccines10101754)
Supplement: Supplementary file 1 [file vaccines-10-01754-s001.zip]

Archive with 1 entries (1 files):
- vaccines-1956338-supplementary.pdf
